# Supplementary material for: The RNA Demethylase ALKBH5 Maintains Endoplasmic Reticulum Homeostasis by Regulating UPR, Autophagy, and Mitochondrial Function
Source: Cells. 2023 Apr 29;12(9):1283. doi: 10.3390/cells12091283 (PMC10177234; doi:10.3390/cells12091283)
Supplement: Supplementary file 1 [file cells-12-01283-s001.zip]

Archive with 1 entries (1 files):
- cells-2320576-supplementary.pdf
